# Supplementary material for: Allelic Heterogeneity and Trade-Off Shape Natural Variation for Response to Soil Micronutrient
Source: PLoS Genet. 2012 Jul 12;8(7):e1002814. doi: 10.1371/journal.pgen.1002814 (PMC3395621; doi:10.1371/journal.pgen.1002814)
Supplement: Table S1 — Haplotype diversity at MOT1 among 102 accessions. Polymorphisms detected across 102 A. thaliana accessions for the MOT1 locus, including 1 kb upstream (promoter region) and 0.3 kb downstream of the coding region (between blue vertical double-lines). The position (coordinates) of polymorphic bases (regions) are indicated in bp from TAIR10 reference. Synonymous polymorphisms are highlighted in light grey, non-synonymous polymorphisms in medium grey and missing data in dark grey. A. lyrata and A. halleri serve as outgroups. Accessions individually phenotyped on acidic peatmoss substrate are indicated (S = Sensitive; R = Resistant). The main functional haplotypes highlighted with colours (Sha-like in red, Ler-like in yellow, Col-like in blue) are those represented on Figure S6, including the Sha-like haplotype defined by the ‘D104Y’ polymorphism, and the Ler-like haplotype associated to the “53 bp-deletion.” (XLS) [file pgen.1002814.s008.xls]

## Sheet: Supp. Tab. 1
Supplementary Table 1: Haplotype diversity at MOT1 among 102 accessions.
Sha-like accessions are highlighted in red, Ler-like in yellow and Col-like in blue.
Coding region is delimited by blue vertical lines.
Synonymous polymorphisms are highlighted in light grey, non synonymous polymorphisms in medium grey and missing data in dark grey.
See below for details concerning large InDels																											Ins 1		Del 1
			TAIR10 position	10935384	10935378	10935367	10935365	10935362	10935360	10935359	10935358	10935352	10935344	10935342	10935338	10935318	10935311	10935299	10935296	10935295	10935294	10935293	10935289	10935286	10935271	10935267		10935247	10935221	10935205	10935201	10935195	10935187	10935180	10935175	10935161	10935136	10935132	10935126	10935118	10935113	10935112	10935105	10935097	10935066	10935042	10935041	10935035	10935032
Accessions	'West Asia' set	AV number	Phenotype on peatmoss	A	G	C	T	C	G	G	A	C	G	G	C	G	G	C	C	C	G	G	C	C	C	G		C	T	C	T	C	G	G	A	C	G	G	G	A	A	C	A	G	A	T	T	A	G
Altai-5	y	548	S	.	.	.	.	.	.	.	.	.	.	-	.	.	.	.	.	.	.	.	.	.	.	.	-	.	.	.	.	.	.	.	.	.	.	.	.	.	.	.	.	.	.	.	.	.	.
Bas-1	y	347		.	.	.	.	.	.	.	.	.	.	-	.	.	.	.	.	.	.	.	.	.	.	.	-	.	.	.	.	.	.	.	.	.	.	.	.	.	.	.	.	.	.	.	.	.	.
Chab-2	y	352		.	.	.	.	.	.	.	.	.	.	-	.	.	.	.	.	.	.	.	.	.	.	.	-	.	.	.	.	.	.	.	.	.	.	.	.	.	.	.	.	.	.	.	.	.	.
Hodja-Obi-Garm	y	270	S	.	.	.	.	.	.	.	.	.	.	-	.	.	.	.	.	.	.	.	.	.	.	.	-	.	.	.	.	.	.	.	.	.	.	.	.	.	.	.	.	.	.	.	.	.	.
K-oz-1	y	333		.	.	.	.	.	.	.	.	.	.	-	.	.	.	.	.	.	.	.	.	.	.	.	-	.	.	.	.	.	.	.	.	.	.	.	.	.	.	.	.	.	.	.	.	.	.
Kly-2	y	328	S	.	.	.	.	.	.	.	.	.	.	-	.	.	.	.	.	.	.	.	.	.	.	.	-	.	.	.	.	.	.	.	.	.	.	.	.	.	.	.	.	.	.	.	.	.	.
Kondara	y	190	S	.	.	.	.	.	.	.	.	.	.	-	.	.	.	.	.	.	.	.	.	.	.	.	-	.	.	.	.	.	.	.	.	.	.	.	.	.	.	.	.	.	.	.	.	.	.
Kyr-1	y	538	S	.	.	.	.	.	.	.	.	.	.	-	.	.	.	.	.	.	.	.	.	.	.	.	-	T	.	.	.	.	.	.	.	.	.	.	.	.	.	.	.	.	.	.	.	.	.
Kz-9	y	403		.	.	.	.	.	.	.	.	.	.	-	.	.	.	.	.	.	.	.	.	.	.	.	-	.	.	.	.	.	.	.	.	.	.	.	.	.	.	.	.	.	.	.	.	.	.
Leb-1	y	336	S	.	.	.	.	.	.	.	.	.	.	-	.	.	.	.	.	.	.	.	.	.	.	.	-	.	.	.	.	.	.	.	.	.	.	.	.	.	.	.	.	.	.	.	.	.	.
Mas	y	354	S	.	.	.	.	.	.	.	.	.	.	-	.	.	.	.	.	.	.	.	.	.	.	.	-	.	.	.	.	.	.	.	.	.	.	.	.	.	.	.	.	.	.	.	.	.	.
N6		262		.	.	.	.	.	.	.	.	.	.	-	.	.	.	.	.	.	.	.	.	.	.	.	-	.	.	.	.	.	.	.	.	.	.	.	.	.	.	.	.	.	.	.	.	.	.
Neo-6	y	540	S	.	.	.	.	.	.	.	.	.	.	-	.	.	.	.	.	.	.	.	.	.	.	.	-	.	.	.	.	.	.	.	.	.	.	.	.	.	.	.	.	.	.	.	.	.	.
Nos-1	y	343		.	.	.	.	.	.	.	.	.	.	-	.	.	.	.	.	.	.	.	.	.	.	.	-	.	.	.	.	.	.	.	.	.	.	.	.	.	.	.	.	.	.	.	.	.	.
Nov-1	y	340	S	.	.	.	.	.	.	.	.	.	.	-	.	.	.	.	.	.	.	.	.	.	.	.	-	.	.	.	.	.	.	.	.	.	.	.	.	.	.	.	.	.	.	.	.	.	.
Pan	y	353	S	.	.	.	.	.	.	.	.	.	.	-	.	.	.	.	.	.	.	.	.	.	.	.	-	.	.	.	.	.	.	.	.	.	.	.	.	.	.	.	.	.	.	.	.	.	.
Per-3	y	500		.	.	.	.	.	.	.	.	.	.	-	.	.	.	.	.	.	.	.	.	.	.	.	-	.	.	.	.	.	.	.	.	.	.	.	.	.	.	.	.	.	.	.	.	.	.
Rak-1	y	344	S	.	.	.	.	.	.	.	.	.	.	-	.	.	.	.	.	.	.	.	.	.	.	.	-	.	.	.	.	.	.	.	.	.	.	.	.	.	.	.	.	.	.	.	.	.	.
Rubezhnoe		231		.	.	.	.	.	.	.	.	.	.	-	.	.	.	.	.	.	.	.	.	.	.	.	-	.	.	.	.	.	.	.	.	.	.	.	.	.	.	.	.	.	.	.	.	.	.
Sev	y	350	S	.	.	.	.	.	.	.	.	.	.	-	.	.	.	.	.	.	.	.	.	.	.	.	-	.	.	.	.	.	.	.	.	.	.	.	.	.	.	.	.	.	.	.	.	.	.
Shahdara	y	236	S	.	.	.	.	.	.	.	.	.	.	-	.	.	.	.	.	.	.	.	.	.	.	.	-	.	.	.	.	.	.	.	.	.	.	.	.	.	.	.	.	.	.	.	.	.	.
Sij-4	y	359	S	.	.	.	.	.	.	.	.	.	.	-	.	.	.	.	.	.	.	.	.	.	.	.	-	.	.	.	.	.	.	.	.	.	.	.	.	.	.	.	.	.	.	.	.	.	.
Sorbo	y	449	S	.	.	.	.	.	.	.	.	.	.	-	.	.	.	.	.	.	.	.	.	.	.	.	-	.	.	.	.	.	.	.	.	.	.	.	.	.	.	.	.	.	.	.	.	.	.
Stw-0		92	S	.	.	.	.	.	.	.	.	.	.	-	.	.	.	.	.	.	.	.	.	.	.	.	-	.	.	.	.	.	.	.	.	.	.	.	.	.	.	.	.	.	.	.	.	.	.
WestKar-3	y	709		.	.	.	.	.	.	.	.	.	.	-	.	.	.	.	.	.	.	.	.	.	.	.	-	.	.	.	.	.	.	.	.	.	.	.	.	.	.	.	.	.	.	.	.	.	.
WestKar-4	y	710		.	.	.	.	.	.	.	.	.	.	-	.	.	.	.	.	.	.	.	.	.	.	.	-	.	.	.	.	.	.	.	.	.	.	.	.	.	.	.	.	.	.	.	.	.	.
Zal-3	y	537	S	.	.	.	.	.	.	.	.	.	.	-	.	.	.	T	.	.	.	.	.	.	.	.	-	.	.	.	.	.	.	.	.	.	.	.	.	.	.	.	.	.	.	.	.	.	.
Nemrut	y	608		.	.	.	.	.	.	.	.	.	.	-	.	.	.	.	.	.	.	.	.	.	.	.	-	.	.	.	.	.	.	.	.	.	.	.	.	.	.	.	.	.	.	.	.	.	.
Altai-2	y	547	S	.	A	T	C	.	C	A	.	.	.	-	.	.	.	.	.	.	.	.	.	.	T	.	-	.	.	.	C	.	.	A	.	.	C	.	.	.	.	.	.	.	.	.	.	.	.
Kas-1	y	434	S	.	A	T	C	.	C	A	.	.	.	-	.	.	.	.	.	.	.	.	.	.	T	.	-	.	.	.	C	.	.	A	.	.	C	.	.	.	.	.	.	.	.	.	.	.	.
Ms-0		93		.	A	T	C	.	C	A	.	.	.	-	.	.	.	.	.	.	.	.	.	.	T	.	-	.	.	.	C	.	.	A	.	.	C	.	.	.	.	.	.	.	.	.	.	.	A
Yeg-1	y	590		.	A	T	C	.	C	A	.	.	.	-	.	.	.	.	.	.	.	.	.	.	T	.	-	.	.	.	C	.	.	A	.	G	C	.	.	.	.	.	.	.	.	.	.	.	.
Zal-1	y	536	S	.	A	T	C	.	C	A	.	.	.	-	.	.	.	.	.	.	.	.	.	.	T	.	-	.	.	.	C	.	.	A	.	.	C	.	.	.	.	.	.	.	.	.	.	.	.
Et-0		69		.	A	.	C	.	C	A	.	.	.	-	.	.	.	.	.	.	.	.	.	.	.	.	-	.	.	.	C	.	.	A	.	.	C	.	.	.	.	.	.	.	.	.	.	.	.
Ler-1		414	S	.	A	.	C	.	C	A	.	.	.	-	.	.	.	.	.	.	.	.	.	.	.	.	-	.	.	.	C	.	.	A	.	.	C	.	.	.	.	.	.	.	.	.	.	.	.
S96		232		.	A	.	C	.	C	A	.	.	.	-	.	.	.	.	.	.	.	.	.	.	.	.	-	.	.	.	C	.	.	A	.	.	C	.	.	.	.	.	.	.	.	.	.	.	.
Lo-1		111		.	A	.	C	.	C	A	.	.	.	-	.	.	.	.	.	.	.	.	.	.	.	.	-	.	.	.	C	.	.	A	.	.	C	.	.	.	.	.	.	.	.	.	.	.	.
Nog		29		.	A	.	C	.	C	A	.	.	.	-	.	.	.	.	.	.	.	.	.	.	.	.	-	.	.	.	C	.	.	A	.	.	C	.	.	.	.	.	.	.	.	.	.	.	.
Uk-1		113		.	A	.	C	.	C	A	.	.	.	-	.	.	.	.	.	.	.	.	.	.	.	.	-	.	.	.	C	.	.	A	.	.	C	.	.	.	.	.	.	.	.	.	.	.	.
Van-0		161	S	.	A	.	C	.	C	A	.	.	.	-	.	.	.	.	.	.	.	.	.	.	.	.	-	.	.	.	C	.	.	A	.	.	C	.	.	.	.	.	.	.	.	.	.	.	A
Alc-0		178	S	.	A	.	C	.	C	A	.	.	.	-	.	.	.	.	.	.	.	.	.	.	.	.	-	.	.	.	.	.	.	A	.	.	C	.	.	.	.	.	.	.	.	.	.	.	A
Enkheim-T		197		.	A	.	C	.	C	A	.	.	.	-	.	.	.	.	.	.	.	.	.	.	.	.	-	.	.	.	.	.	.	A	.	.	C	.	.	.	.	.	.	.	.	.	.	.	A
Kyoto		256	S	.	A	.	C	.	C	A	.	.	.	-	.	.	.	.	.	.	.	.	.	.	.	.	-	.	.	.	.	.	.	A	.	.	C	.	.	.	.	.	.	.	.	.	.	.	A
Ber		299		.	A	.	C	.	C	A	.	.	.	-	.	.	.	.	.	.	.	.	.	.	.	.	-	.	.	.	.	.	.	A	.	.	C	.	.	.	.	.	.	.	.	C	C	.	.
Vi-0		144		.	A	.	C	.	C	A	.	.	.	-	.	.	.	.	.	.	.	.	.	.	.	.	-	.	.	.	.	.	.	A	.	.	C	.	.	.	.	.	.	.	.	.	.	.	.
Ts-5		444		.	A	.	C	.	C	A	.	.	.	-	.	.	.	.	.	.	.	.	.	.	.	.	-	.	.	.	.	.	.	A	-	.	C	.	.	.	.	.	.	.	.	.	.	.	.
Kar-1	y	531	S	.	.	.	.	.	.	.	.	.	.	-	.	.	.	.	.	.	.	.	.	.	.	.	-	.	.	.	.	.	.	.	.	.	.	.	.	.	.	.	.	.	.	.	.	.	.
Geg-14	y	589		.	.	.	C	.	C	A	.	.	.	-	.	.	.	.	T	.	.	.	.	.	.	.	-	.	.	.	.	.	.	.	.	.	.	.	.	.	.	.	.	T	.	.	.	.
Bur-0		172	R	.	.	.	C	.	C	A	T	.	.	-	.	.	.	.	.	.	.	.	.	.	.	.	Ins 1	.	.	.	.	.	A	.	.	.	.	.	.	.	.	.	.	.	.	.	.	.	.
Pyl-1		8	R	.	.	.	C	.	C	A	T	.	.	-	.	.	.	.	.	.	.	.	.	.	.	.	-	.	.	.	.	.	A	.	.	.	.	.	.	.	.	.	.	.	.	.	.	.	.
Sij-1	y	356	R	.	.	.	C	T	C	A	T	.	A	-	.	.	.	.	.	.	A	.	.	.	.	.	-	.	.	.	.	.	.	.	.	.	.	.	.	.	.	.	.	.	.	.	.	.	.
Ita-0		157	R	.	.	.	C	.	C	A	.	.	.	-	.	.	.	.	.	A	T	.	.	.	.	.	-	.	.	A	.	T	.	.	.	.	.	.	.	.	.	.	.	.	T	.	C	.	.
Jea		25	R	.	.	.	C	.	C	A	.	.	.	.	.	.	.	.	.	.	.	.	.	.	.	.	-	.	.	.	.	.	.	.	.	.	.	.	.	.	.	.	T	.	.	.	.	.	.
Tsu-0		91	R	.	.	.	C	.	C	A	.	.	.	.	.	.	.	.	.	.	.	.	.	.	.	.	-	.	.	.	.	.	.	.	.	.	.	.	.	G	.	.	T	.	.	.	.	.	.
Kly-3	y	329		.	.	.	C	.	C	A	.	.	.	-	.	.	.	.	.	.	.	.	.	.	.	.	-	.	-	-	-	-	-	.	.	.	.	.	.	.	.	T	.	.	.	.	.	.	.
9481B	y	261		.	.	.	C	.	C	A	.	.	.	-	.	.	.	.	.	.	.	.	.	.	.	.	-	.	-	-	-	-	-	.	.	.	.	.	.	.	.	T	.	.	.	.	.	.	.
Bay-0		41	R	.	.	.	C	.	C	A	.	.	.	-	.	.	.	.	.	.	.	.	.	.	.	.	-	.	-	-	-	-	-	.	.	.	.	.	A	.	.	T	.	.	.	.	.	.	.
Bij	y	355	R	.	.	.	C	.	C	A	.	.	.	-	.	.	.	.	.	.	.	.	.	.	.	.	-	.	-	-	-	-	-	.	.	.	.	.	.	.	.	T	.	.	.	.	.	.	.
K-oz-2	y	334		.	.	.	C	.	C	A	.	.	.	-	.	.	.	.	.	.	.	.	.	.	.	.	-	.	-	-	-	-	-	.	.	.	.	.	.	.	.	T	.	.	.	.	.	.	.
Kz-1	y	402		.	.	.	C	.	C	A	.	.	.	-	.	.	.	.	.	.	.	.	.	.	.	.	-	.	-	-	-	-	-	.	.	.	.	.	.	.	.	T	.	.	.	.	.	.	.
N14		267		.	.	.	C	.	C	A	.	.	.	-	.	.	.	.	.	.	.	.	.	.	.	.	-	.	-	-	-	-	-	.	.	.	.	.	.	.	.	T	.	.	.	.	.	.	.
Ishikawa		253		.	.	.	C	.	C	A	.	.	.	-	.	A	.	.	.	.	.	.	.	.	.	.	-	.	-	-	-	-	-	.	.	.	.	.	.	.	.	.	.	.	.	.	.	.	.
Sakata		257	R	.	.	.	C	.	C	A	.	.	.	-	.	A	.	.	.	.	.	.	.	.	.	.	-	.	-	-	-	-	-	.	.	.	.	.	.	.	.	.	.	.	.	.	.	.	.
Te-0		68		.	.	.	C	.	C	A	.	.	.	-	.	.	.	.	.	.	.	.	.	.	.	T	-	.	-	-	-	-	-	.	.	.	.	.	.	.	.	.	.	.	.	.	.	.	.
Istisu-1	y	586		.	.	.	C	.	C	A	.	.	.	-	T	.	A	.	.	.	.	.	.	.	.	.	-	.	-	-	-	-	-	.	.	.	.	.	.	.	.	.	.	.	.	.	.	.	.
Bla-1		76		.	.	.	C	.	C	A	.	T	.	-	.	.	.	.	.	.	.	.	.	.	.	.	-	.	.	.	.	.	.	.	.	.	.	.	.	.	.	.	.	.	.	.	.	G	.
Can-0		163	R	.	.	.	C	.	C	A	.	T	.	-	.	.	.	.	.	.	.	.	.	.	.	.	-	.	.	.	.	.	.	.	.	.	.	.	.	.	.	.	.	.	.	.	.	.	.
Sah-0		233	R	.	.	.	C	.	C	A	.	.	.	-	.	.	.	.	.	.	.	A	.	A	.	.	-	.	.	.	.	.	.	.	.	.	.	.	.	.	G	.	.	.	.	.	.	.	.
Cvi-0		166		.	.	.	C	.	C	A	.	.	.	-	.	.	.	.	.	.	.	.	.	.	.	.	-	.	.	.	.	.	.	.	.	.	.	.	.	C	.	.	.	.	.	.	.	.	.
Edi-0		83	R	T	.	.	.	.	.	.	.	.	.	-	.	.	.	.	.	.	.	.	.	.	.	.	-	.	.	.	.	.	.	.	.	.	.	.	.	.	.	.	.	.	.	.	.	.	.
Ran		21		T	.	.	.	.	.	.	.	.	.	-	.	.	.	.	.	.	.	.	.	.	.	.	-	.	.	.	.	.	.	.	.	.	.	.	.	.	.	.	.	.	.	.	.	.	.
Ri-0		160		T	.	.	.	.	.	.	.	.	.	-	.	.	.	.	.	.	.	.	.	.	.	.	-	.	.	.	.	.	.	.	.	.	.	.	.	.	.	.	.	.	.	.	.	.	.
St-0		62		T	.	.	.	.	.	.	.	.	.	-	.	.	.	.	.	.	.	.	.	.	.	.	-	.	.	.	.	.	.	.	.	.	.	.	.	.	.	.	.	.	.	.	.	.	.
Kar-2	y	532	R	.	.	.	.	.	.	.	.	.	.	-	.	.	.	.	.	.	.	.	.	.	.	A	-	.	.	.	.	.	.	.	.	.	.	.	.	.	.	.	.	.	.	.	.	.	.
Col-0		186	R	.	.	.	.	.	.	.	.	.	.	-	.	.	.	.	.	.	.	.	.	.	.	A	-	.	.	.	.	.	.	.	.	.	.	.	.	.	.	.	.	.	.	.	.	.	.
Mh-1		215	R	.	.	.	.	.	.	.	.	.	.	-	.	.	.	.	.	.	.	.	.	.	.	A	-	.	.	.	.	.	.	.	.	.	.	.	.	.	.	.	.	.	.	.	.	.	.
N7		263		.	.	.	.	.	.	.	.	.	.	-	.	.	.	.	.	.	.	.	.	.	.	A	-	.	.	.	.	.	.	.	.	.	.	.	.	.	.	.	.	.	.	.	.	.	.
Sav-0		235		.	.	.	.	.	.	.	.	.	.	-	.	.	.	.	.	.	.	.	.	.	.	A	-	.	.	.	.	.	.	.	.	.	.	.	.	.	.	.	.	.	.	.	.	.	.
Ta-0		56		.	.	.	.	.	.	.	.	.	.	-	.	.	.	.	.	.	.	.	.	.	.	A	-	.	.	.	.	.	.	.	.	.	.	.	.	.	.	.	.	.	.	.	.	.	.
N13		266	R	.	.	.	.	.	.	.	.	.	.	-	.	.	.	.	.	.	.	.	.	.	.	A	-	.	.	.	.	.	.	.	.	.	.	.	.	.	.	.	.	.	.	.	.	.	.
Bl-1		42		.	.	.	.	.	.	.	.	.	.	-	.	.	.	.	.	.	.	.	.	.	.	.	-	.	.	.	.	.	.	.	.	.	.	.	.	.	.	.	.	.	.	.	.	.	.
Ct-1		162	R	.	.	.	.	.	.	.	.	.	.	-	.	.	.	.	.	.	.	.	.	.	.	.	-	.	.	.	.	.	.	.	.	.	.	.	.	.	.	.	.	.	.	.	.	.	.
Blh-1		180	R	.	.	.	.	.	.	.	.	.	.	-	.	.	.	.	.	.	.	.	.	.	.	.	-	.	.	.	.	.	.	.	.	.	.	.	.	.	.	.	.	.	.	.	.	.	.
Jm-0		206		.	.	.	.	.	.	.	.	.	.	-	.	.	.	.	.	.	.	.	.	.	.	.	-	.	.	.	.	.	.	.	.	.	.	.	.	.	.	.	.	.	.	.	.	.	.
Kn-0		70	R	.	.	.	.	.	.	.	.	.	.	-	.	.	.	.	.	.	.	.	.	.	.	.	-	.	.	.	.	.	.	.	.	.	.	.	.	.	.	.	.	.	.	.	.	.	.
Mah-1	y	323		.	.	.	.	.	.	.	.	.	.	-	.	.	.	.	.	.	.	.	.	.	.	.	-	.	.	.	.	.	.	.	.	.	.	.	.	.	.	.	.	.	.	.	.	.	.
Gre-0		200	R	.	.	.	.	.	.	.	.	.	.	-	.	.	.	.	.	.	.	.	.	.	.	.	-	.	.	.	.	.	.	.	.	.	.	.	.	.	.	.	.	.	.	.	.	.	.
Sus-1	y	533		.	.	.	.	.	.	.	.	.	.	-	.	.	.	.	.	.	.	.	.	.	.	.	-	.	.	.	.	.	.	.	.	.	.	.	.	.	.	.	.	.	.	.	.	.	.
Mt-0		94	R	.	.	.	.	.	.	.	.	.	.	-	.	.	.	.	.	.	.	.	.	.	.	.	-	.	.	.	.	.	.	.	.	.	.	.	.	.	.	.	.	.	.	.	.	.	.
Nok-1		95		.	.	.	.	.	.	.	.	.	.	-	.	.	.	.	.	.	.	.	.	.	.	.	-	.	.	.	.	.	.	.	.	.	.	.	.	.	.	.	.	.	.	.	.	.	.
Oy-0		224	R	.	.	.	.	.	.	.	.	.	.	-	.	.	.	.	.	.	.	.	.	.	.	.	-	.	.	.	.	.	.	.	.	.	.	.	.	.	.	.	.	.	.	.	.	.	.
Yo-0		250		.	.	.	.	.	.	.	.	.	.	-	.	.	.	.	.	.	.	.	.	.	.	.	-	.	.	.	.	.	.	.	.	.	.	.	.	.	.	.	.	.	.	.	.	.	.
Lerik2-1	y	584		.	.	.	.	.	.	.	.	.	.	-	.	.	.	.	.	.	.	.	.	.	.	.	-	.	.	.	.	.	.	.	.	.	.	.	.	.	.	.	.	.	.	.	.	.	.
Lip-0		63		.	.	.	.	.	.	.	.	.	.	-	.	.	.	.	.	.	.	.	.	.	.	.	-	.	G	.	.	.	.	.	.	.	.	.	.	.	.	.	.	.	.	.	.	.	.
Dja-1	y	534	R	.	.	.	.	.	.	.	.	.	.	-	.	.	.	.	.	.	.	.	.	.	.	.	-	.	.	.	.	.	.	.	.	.	.	.	.	.	.	.	.	.	.	.	.	.	.
Ge-0		101	R	.	.	.	.	.	.	.	.	.	.	-	.	.	.	.	.	.	.	.	.	.	.	.	-	.	.	.	.	.	.	.	.	.	.	.	.	.	.	.	.	.	.	.	.	.	.
Per-1	y	100		.	.	.	.	.	.	.	.	.	.	-	.	.	.	.	.	.	.	.	T	.	.	.	-	.	.	.	.	.	.	.	.	.	.	.	.	.	.	.	.	.	.	.	.	.	.
Pi-0		40		.	.	.	.	.	.	.	.	.	.	-	.	.	.	.	.	.	.	.	.	.	.	.	-	.	.	.	.	.	.	.	.	.	.	.	.	.	.	.	.	.	.	.	.	.	.
Rld-2		229		.	.	.	.	.	.	.	.	.	.	-	.	.	.	.	.	.	.	.	.	.	.	.	-	.	.	.	.	.	.	.	.	.	.	A	.	.	.	.	.	.	.	.	.	.	.
Sap-0		234		.	.	.	.	.	.	.	.	.	.	-	.	.	.	.	.	.	.	.	.	.	.	.	-	.	.	.	.	.	.	.	.	.	.	.	.	.	.	.	.	.	.	.	.	.	.
Sp-0		53		.	.	.	.	.	.	.	.	.	.	-	.	.	.	.	.	.	.	A	.	.	.	.	-	.	.	.	.	.	.	.	.	.	.	.	.	.	.	.	.	.	.	.	.	.	.
Akita		252	R	.	.	.	.	.	.	.	.	.	.	-	.	.	.	.	.	.	.	.	.	.	.	.	-	.	.	.	.	.	.	.	.	.	.	.	.	.	.	.	.	.	.	.	.	.	.
Lyrata																																														.	.	.	.
Halleri
Ins 1: insertion of 322bp between position 10935257 and 10935258. The sequence of the Bur-0 insertion is given below.
TCGAGCAAACTAGAAAAGAGATCGACCATCATCTCTAGGATCAATCGATCTCAACATCTATACTTGAGAATTTTAAAAATATTTCAACTTTGATGCTGATTCATCTCATCTTTTTTAGAGGATTTTCACATTTATAAAAGGCTTATTGGATGCCTAACTGATTCTATCCGAAATTCATTCGGTTCCTATAAAGTAAAAACGGATCTTAAACTCTCAACCCATAATCTCAAAATTTGAATTACTCAATATAAAATAATTCGTGAAACCCGAATGTTCAAGACTACCGGAAACATCTGTGAAATATAAAGCTTTGTTTGTTAAT
Del 1: Deletion of 49bp from 10935231 to 10935183. The sequence of the deletion is given below.
ATCACAAAAATTAATAAAACTAAATTTCTATTATATGCTTAATGGGTTTT
Ins 2: Insertion of 322bp (326bp for Pyl-1) between position 10934952 and 10934953. The sequence of Pyl-1 is given below. Polymorphisms within the insertion are highlighted in bold.
CAGCTCTTATTTGTATATAAGTGTTGACTTTTGATATATATAAATACCTTTCCATAAATGAATAATTTATGTTGCTTAGATTTATATAAATAACCTACAAATTCAGGTGTTAAATGTTTAACTGAAGATATAATAAAACAATAGAGATAGGAAATGATACTTAGTCTTACAAATTTAACTAATAGTACAAACAATATTATTTTAAAACAAAAGTAAAACTTGAAAACAACTCCGTAAAACAGAATAAATATTAAAATGAATTTATTTATTTATTTATTTGATGGCGACTTTTCTATTGCCGGTTCAAAACTCAAATAATAAATACA
Del 2: Deletion of 53bp from 10934626 to 10934574. The sequence of the deletion is given below.
TTGCTTTATTGTCAACGCTTTGGTTTTTGATACGATATAAAGAGATACGCTTA
[truncated: 88 more columns]
