# Supplementary material for: Allelic Heterogeneity and Trade-Off Shape Natural Variation for Response to Soil Micronutrient
Source: PLoS Genet. 2012 Jul 12;8(7):e1002814. doi: 10.1371/journal.pgen.1002814 (PMC3395621; doi:10.1371/journal.pgen.1002814)
Supplement: Table S2 — Genetic diversity and tests of selection at MOT1 and two reference loci (COI1 and PI). (XLS) [file pgen.1002814.s009.xls]

## Sheet: Supp. Tab. 2
Supplementary Table 2: Genetic diversity and tests of selection at MOT1 and two reference loci (COI1 and PI).
		N (a)	Length	S (b)	Singletons	π (c)	θw (d)	Tajima's D (e)	MK test (f)	HKA
MOT1	Worldwide	102	2444 (g)	114 (117)	57	0.00348	0.00897	-2,059 (0,018*)	-	-
		102	1428 (h)	51	22	0.00234	0.00687	-	3,02 (0,036*)	12.445 (0,014*) (i)
	West-Asia	44	2447 (g)	55	37	0.00252	0.00517	-1,806 (0,014*)	-	-
		44	1428 (h)	21	16	0.00146	0.00338	-	1,615 (0,55)	9.121 (0,058) (i)
	A. halleri	5	1428 (h)	36	21	0.01218	0.0121	0,0521 (0,58)	-	-
COI1	Worldwide	102	2513 (g)	33	13	0.00181	0.00253	-0,863 (0,21)	-	-
		102	2286 (h)	29	13	0.00154	0.00244	-	0,51 (0,684)	1.639 (0,44) (j)
	West-Asia	44	2551 (g)	22	6	0.00197	0.00198	-0,0215 (0,55)	-	-
		44	2322 (h)	17	4	0.00163	0.00168	-	0,6875 (1)	1.097 (0,58) (j)
	A. halleri	5	2322 (g)	19	13	0.00353	0.00393	-0,744 (0,31)	-	-
PI	Worldwide	102	2098 (g)	46	19	0,00230	0.00422	-1,432 (0,051)	-	-
		102	1313 (h)	33	15	0.00245	0.00484	-	NA	1.639 (0,44) (j)
	West-Asia	44	2105 (g)	17	7	0.00119	0.00186	-1,137 (0,121)	-	-
		44	1317 (h)	10	7	0.00109	0.00175	-	NA	1.097 (0,58) (j)
	A. halleri	5	1317 (h)	29	20	0.01002	0.01057	-0,386 (0,44)	-	-
(a) Number of sequences
(b) Number of segregating sites in the region (number of mutations if different from S)
(c) Number of nucleotide differences per site between two sequences
(d) Theta per site from S
(e) Tajima's D statistics value (p-value)
(f) McDonald-Kreitman test using substitutions in coding regions without singletons. Neutral index (p-value of Fisher statistics)
(g) Length of the sequenced region (in bp)
(h) Length of the sequenced region common between A. thaliana and A. halleri (in bp)
(i) Multilocus HKA test was performed using MOT1, PI and COI loci. Sum of deviation (probability from Chi square distribution)
(j) Multilocus HKA test was performed using PI and COI loci. Sum of deviation (Probability from Chi-square distribution)
* Significant after modified Bonferroni correction
NA The statistics could not be estimated due to a lack of non-synonymous polymorphism
