# Supplementary material for: Allelic Heterogeneity and Trade-Off Shape Natural Variation for Response to Soil Micronutrient
Source: PLoS Genet. 2012 Jul 12;8(7):e1002814. doi: 10.1371/journal.pgen.1002814 (PMC3395621; doi:10.1371/journal.pgen.1002814)
Supplement: Table S3 — Detailed results of HKA simulations. (XLS) [file pgen.1002814.s010.xls]

## Sheet: Supp. Tab. 3
Supplementary Table 3: Detailed results of HKA simulations
			Polymorphic sites within species			Divergence between species
Sample	Locus		Observed (a)	Expected (b)		Observed (c)	Expected (d)
Worldwide	MOT1	A. thaliana	51	32.88		79.53	108.62
		A. halleri	36	25.02
	COI	A. thaliana	29	42.43		165.90	140.17
		A. halleri	20	32.99
	PI	A. thaliana	33	37.69		127.90	124.52
		A. halleri	30	28.69
West-Asia	MOT1	A. thaliana	21	12.95		79.48	100.87
		A. halleri	36	22.66
	COI	A. thaliana	17	19.11		165.40	148.84
		A. halleri	19	33.44
	PI	A. thaliana	10	15.94		128.95	124.12
		A. halleri	29	27.89
(a) Number of segregating sites observed at MOT1 and the two reference loci in A. thaliana and A. halleri.
(b) Number of segregating sites expected at MOT1 and the two reference loci in A. thaliana and A. halleri after 10.000 simulations performed using HKA multilocus software.
(c) Average number of nucleotide differences observed between population at MOT1 and two reference loci.
(d) Average number of nucleotide differences expected between population at MOT1 and two reference loci after 10.000 simulations performed using HKA multilocus software.
